# Supplementary material for: Reactivity of Ammonia in 1,2-Addition to Group 13 Imine Analogues with G13–P–Ga Linkages: The Electronic Role of Group 13 Elements
Source: Molecules. 2025 Jul 31;30(15):3222. doi: 10.3390/molecules30153222 (PMC12348829; doi:10.3390/molecules30153222)
Supplement: Supplementary file 1 [file molecules-30-03222-s001.zip]

Archive with 1 entries (1 files):
- molecules-3767018-supplementary.pdf
